# Supplementary material for: Cryptocarya kaengkrachanensis, a new species of Lauraceae from Kaeng Krachan National Park, southwest Thailand
Source: PhytoKeys. 2020 Mar 4;140:139–57. doi: 10.3897/phytokeys.140.34574 (PMC7066263; doi:10.3897/phytokeys.140.34574)
Supplement: XML Treatment for Cryptocarya kaengkrachanensis [file phytokeys.140.34574-treatment1.xml]

<!DOCTYPE tp:taxon-treatment
  PUBLIC "-//TaxonX//DTD Taxonomic Treatment Publishing DTD v0 20100105//EN" "tax-treatment-NSO.dtd">
<tp:taxon-treatment xmlns:tp="http://www.plazi.org/taxpub"><tp:treatment-meta><kwd-group><label>Taxon classification</label><kwd><named-content xmlns:xlink="http://www.w3.org/1999/xlink" content-type="kingdom">Plantae</named-content></kwd><kwd><named-content xmlns:xlink="http://www.w3.org/1999/xlink" content-type="order">Laurales</named-content></kwd><kwd><named-content xmlns:xlink="http://www.w3.org/1999/xlink" content-type="family">Lauraceae</named-content></kwd></kwd-group><mixed-citation publication-type="journal"><person-group><name><surname>Zhang</surname><given-names>Meng</given-names></name><name><surname>Yahara</surname><given-names>Tetsukazu</given-names></name><name><surname>Tagane</surname><given-names>Shuichiro</given-names></name><name><surname>Rueangruea</surname><given-names>Sukid</given-names></name><name><surname>Suddee</surname><given-names>Somran</given-names></name><name><surname>Moritsuka</surname><given-names>Etsuko</given-names></name><name><surname>Suyama</surname><given-names>Yoshihisa</given-names></name></person-group><article-title><italic><tp:taxon-name><tp:taxon-name-part taxon-name-part-type="genus" reg="Cryptocarya">Cryptocarya</tp:taxon-name-part> <tp:taxon-name-part taxon-name-part-type="species" reg="kaengkrachanensis">kaengkrachanensis</tp:taxon-name-part></tp:taxon-name></italic>, a new species of <tp:taxon-name><tp:taxon-name-part taxon-name-part-type="family">Lauraceae</tp:taxon-name-part></tp:taxon-name> from Kaeng Krachan National Park, southwest Thailand</article-title><source>PhytoKeys</source><day>04</day><month>3</month><year>2020</year><volume>140</volume><fpage>139</fpage><lpage>157</lpage><pub-id pub-id-type="doi">10.3897/phytokeys.140.34574</pub-id></mixed-citation></tp:treatment-meta><tp:nomenclature><tp:taxon-name><object-id xmlns:xlink="http://www.w3.org/1999/xlink" content-type="arpha" xlink:type="simple">E8102981-1BD3-5137-800B-04A6D0B0B0C9</object-id>
              <tp:taxon-name-part taxon-name-part-type="genus" reg="Cryptocarya">Cryptocarya</tp:taxon-name-part>
              <tp:taxon-name-part taxon-name-part-type="species" reg="kaengkrachanensis">kaengkrachanensis</tp:taxon-name-part>
              <object-id xmlns:xlink="http://www.w3.org/1999/xlink" content-type="ipni" xlink:type="simple">urn:lsid:ipni.org:names:77206953-1</object-id>
            </tp:taxon-name><tp:taxon-authority>M.Z.Zhang, Yahara &amp; Tagane</tp:taxon-authority><tp:taxon-status xmlns:xlink="http://www.w3.org/1999/xlink" xlink:type="simple">sp. nov.</tp:taxon-status><xref ref-type="fig" rid="F2">Fig. 2</xref></tp:nomenclature><tp:treatment-sec sec-type="diagnosis" id="SECID0EO3AG"><title>Diagnosis.</title><p><italic><tp:taxon-name><tp:taxon-name-part taxon-name-part-type="genus" reg="Cryptocarya">Cryptocarya</tp:taxon-name-part> <tp:taxon-name-part taxon-name-part-type="species" reg="kaengkrachanensis">kaengkrachanensis</tp:taxon-name-part></tp:taxon-name></italic> resembles <italic><tp:taxon-name><tp:taxon-name-part taxon-name-part-type="genus" reg="Cryptocarya">C.</tp:taxon-name-part> <tp:taxon-name-part taxon-name-part-type="species" reg="amygdalina">amygdalina</tp:taxon-name-part></tp:taxon-name></italic> in having pinnately veined, leathery leaves apparently glabrous (microscopically hairy) below, young twigs with yellowish brown hairs and fruits 1.36–1.85 times longer than width. However, <italic><tp:taxon-name><tp:taxon-name-part taxon-name-part-type="genus" reg="Cryptocarya">C.</tp:taxon-name-part> <tp:taxon-name-part taxon-name-part-type="species" reg="kaengkrachanensis">kaengkrachanensis</tp:taxon-name-part></tp:taxon-name></italic> differs from <italic><tp:taxon-name><tp:taxon-name-part taxon-name-part-type="genus" reg="Cryptocarya">C.</tp:taxon-name-part> <tp:taxon-name-part taxon-name-part-type="species" reg="amygdalina">amygdalina</tp:taxon-name-part></tp:taxon-name></italic> (Fig. <xref ref-type="fig" rid="F3">3</xref>) in having the leaves ovate and elliptic to narrowly elliptic (vs. oblong-lanceolate) with leaf aspect ratio from 1.38 to 2.28 (vs. 2.46–3.43) (Fig. <xref ref-type="fig" rid="F4">4</xref>), and fruits ovoid (vs. ellipsoid) with the stalk distinctly swollen (vs. not or only slightly swollen). While <italic><tp:taxon-name><tp:taxon-name-part taxon-name-part-type="genus" reg="Cryptocarya">C.</tp:taxon-name-part> <tp:taxon-name-part taxon-name-part-type="species" reg="kaengkrachanensis">kaengkrachanensis</tp:taxon-name-part></tp:taxon-name></italic> was sister to <italic><tp:taxon-name><tp:taxon-name-part taxon-name-part-type="genus" reg="Cryptocarya">C.</tp:taxon-name-part> <tp:taxon-name-part taxon-name-part-type="species" reg="albiramea">albiramea</tp:taxon-name-part></tp:taxon-name></italic> in MIG-seq tree, <italic><tp:taxon-name><tp:taxon-name-part taxon-name-part-type="genus" reg="Cryptocarya">C.</tp:taxon-name-part> <tp:taxon-name-part taxon-name-part-type="species" reg="kaengkrachanensis">kaengkrachanensis</tp:taxon-name-part></tp:taxon-name></italic> is distinguished from <italic><tp:taxon-name><tp:taxon-name-part taxon-name-part-type="genus" reg="Cryptocarya">C.</tp:taxon-name-part> <tp:taxon-name-part taxon-name-part-type="species" reg="albiramea">albiramea</tp:taxon-name-part></tp:taxon-name></italic> by elliptic leaves with leaf aspect ratio less than 2.5 (vs. oblong-lanceolate leaves with leaf aspect ratio more than 2.5).</p></tp:treatment-sec><tp:treatment-sec sec-type="material" id="SECID0EU6AG"><title>Type.</title><p>THAILAND. Phetchaburi Province: Kaeng Krachan National Park, 960 m elev., <named-content xmlns:xlink="http://www.w3.org/1999/xlink" content-type="dwc:verbatimCoordinates" xlink:type="simple"><named-content content-type="geo-json" specific-use="{&#34;type&#34;:&#34;Point&#34;,&#34;coordinates&#34;:[99.366028,12.822139]}" id="NCID0E46AG" xlink:type="simple">12°49'19.7"N, 99°21'57.7"E</named-content></named-content>, 23 Oct. 2013, <italic>Tagane S.</italic>, <italic>Nagamasu H.</italic>, <italic>Naiki A.</italic>, <italic>Rueangruea S.</italic>, <italic>Suddee S.</italic>, <italic>Fuse K.</italic>, <italic>Keiwbang W.</italic>, <italic>Pansamrong P. T2069</italic> [fr.] (holotype KYO!, isotypes BKF!, FU!, KAG!).</p></tp:treatment-sec><tp:treatment-sec sec-type="description" id="SECID0ESABG"><title>Description.</title><p>Trees up to 12 m tall. Young twigs densely covered with appressed short yellowish to brown hairs, old twigs lenticellate, terete and slightly hairy. Leaves alternate; blade leathery, ovate, elliptic to narrowly elliptic, the range (and average±SD) of leaf length (cm) is 2.6–10.3 long (7.2±2.5, n=17), the range (and average±SD) of leaf width (cm) is 1.5–6.4 (4.2±0.6, n=17) wide leaf aspect ratio from 1.38 to 2.28, obtuse or retuse at apex in adult trees, acuminate in young trees, broadly cuneate at base, green and not lustrous above and slightly glaucous below when fresh, brown above and grey brown below when dry, apparently glabrous but microscopically sparsely hairy below; pinnately veined, midrib sunken above, raised below, secondary veins 6 or 7 pairs, slightly sunken above, raised below, tertiary veins scalariform-reticulate, faintly visible above, raised below; the range (and average±SD) of petiole length (cm) is 0.7–1.5 long (1.1±0.22, n=10), flat above, rounded below, dark brown when dry, covered with short yellowish hairs. Inflorescences and flowers not seen. Infructescence axillary, 4–17 cm long (8.4±3.4, n=16) (the range, average±SD), rachis hairy, lenticellate; bracteoles not seen. Immature fruits ovoid, 9.9–13.8 mm long (11.49±1.28, n=14), 5.8–9.7 mm wide (7.53±2.36, n=14) with aspect ratio 1.36–1.85 (1.54±0.14, n=14). yellow green when fresh, dark brown when dry, shortly hairy. Fruiting stalk slightly swollen, rough, light brown when fresh, dark brown when dry. Mature fruits not seen.</p></tp:treatment-sec><tp:treatment-sec sec-type="Other specimens of C. kaengkrachanensis examined" id="SECID0EXABG"><title>Other specimens of <italic><tp:taxon-name><tp:taxon-name-part taxon-name-part-type="genus" reg="Cryptocarya">C.</tp:taxon-name-part> <tp:taxon-name-part taxon-name-part-type="species" reg="kaengkrachanensis">kaengkrachanensis</tp:taxon-name-part></tp:taxon-name></italic> examined.</title><p>THAILAND. Phrae Province: between Ban Nam Krai and Pha Tuem, 16 Apr 1970, <italic>Smitinand T.</italic>, <italic>Cheke A.S. 10817</italic> [BKF 46511!]. Phetchaburi Province: Kaeng Krachan National Park, 960 m elev., <named-content xmlns:xlink="http://www.w3.org/1999/xlink" content-type="dwc:verbatimCoordinates" xlink:type="simple"><named-content content-type="geo-json" specific-use="{&#34;type&#34;:&#34;Point&#34;,&#34;coordinates&#34;:[99.366028,12.822139]}" id="NCID0EQBBG" xlink:type="simple">12°49'19.7"N, 99°21'57.7"E</named-content></named-content>, 23 Oct. 2013, <italic>Tagane S.</italic>, <italic>Nagamasu H.</italic>, <italic>Naiki A.</italic>, <italic>Rueangruea S.</italic>, <italic>Suddee S.</italic>, <italic>Fuse K.</italic>, <italic>Keiwbang W.</italic>, <italic>Pansamrong P. T1883</italic> (BKF!, FU!). Kanchanaburi Province: Thong Pha Phum District, Pilok, at the Thai-Burmanese border. C. 900 m. 14 41.0'N, 98 21.8'E, tree 12m, 25 January 2009 [fr.], <italic>Middleton D.J.</italic>, <italic>Karaket P.</italic>, <italic>Lindsay S.</italic>, <italic>Suddee S. 4785</italic> [BKF 182421!].</p></tp:treatment-sec><tp:treatment-sec sec-type="distribution" id="SECID0ENCBG"><title>Distribution.</title><p>Endemic to Thailand. The new species is currently only known in a few protected areas of Phrae, Phetchaburi and Kanchanaburi Provinces including Kaeng Krachan National Park.</p></tp:treatment-sec><tp:treatment-sec sec-type="etymology" id="SECID0ESCBG"><title>Etymology.</title><p>The specific epithet <italic>kaengkrachanensis</italic> is derived from the name of the national park from which the species has first been recorded.</p></tp:treatment-sec><tp:treatment-sec sec-type="conservation status" id="SECID0E1CBG"><title>Conservation status.</title><p>Least Concern (<xref ref-type="bibr" rid="B10">IUCN 2012</xref>, <xref ref-type="bibr" rid="B11">2017</xref>). This species occurs in hill evergreen forests of some protected areas including Kaeng Krachan National Park and there is no sign of declining trends.</p></tp:treatment-sec><tp:treatment-sec><!--Section generated to contain objects referenced in tp:taxon-treatment.--><fig id="F2" position="float" orientation="portrait"><object-id xmlns:xlink="http://www.w3.org/1999/xlink" content-type="doi" xlink:type="simple">10.3897/phytokeys.140.34574.figure2</object-id><object-id xmlns:xlink="http://www.w3.org/1999/xlink" content-type="arpha" xlink:type="simple">411C709F-91F0-52EB-A1F1-AAF56264DD8A</object-id><label>Figure 2.</label><caption><p><italic><tp:taxon-name><tp:taxon-name-part taxon-name-part-type="genus" reg="Cryptocarya">Cryptocarya</tp:taxon-name-part> <tp:taxon-name-part taxon-name-part-type="species" reg="kaengkrachanensis">kaengkrachanensis</tp:taxon-name-part></tp:taxon-name></italic> M.Z. Zhang, Yahara &amp; Tagane <bold>A</bold> branch with immature fruit <bold>B</bold> lower leaf surface <bold>C</bold> holotype: <italic>Tagane et al</italic>. <italic>T2069</italic> (KYO) <bold>D</bold> young branchlet <bold>E</bold> part of an infructescence with immature fruits <bold>F</bold> longitudinal sections of an immature fruit.</p></caption><graphic xmlns:xlink="http://www.w3.org/1999/xlink" xlink:href="phytokeys-140-139-g002.jpg" position="float" orientation="portrait" xlink:type="simple" id="oo_385178.jpg"><uri content-type="original_file" xlink:type="simple">https://binary.pensoft.net/fig/385178</uri></graphic></fig><fig id="F3" position="float" orientation="portrait"><object-id xmlns:xlink="http://www.w3.org/1999/xlink" content-type="doi" xlink:type="simple">10.3897/phytokeys.140.34574.figure3</object-id><object-id xmlns:xlink="http://www.w3.org/1999/xlink" content-type="arpha" xlink:type="simple">E829D082-0D87-524F-BFD1-2CD3F9B8C12D</object-id><label>Figure 3.</label><caption><p><italic><tp:taxon-name><tp:taxon-name-part taxon-name-part-type="genus" reg="Cryptocarya">Cryptocarya</tp:taxon-name-part> <tp:taxon-name-part taxon-name-part-type="species" reg="amygdalina">amygdalina</tp:taxon-name-part></tp:taxon-name></italic><bold>A</bold> leafy branchlet <bold>B</bold> lower leaf surface <bold>C</bold> specimen <italic>Tagane et al</italic>. <italic>T3090</italic> (KYO) <bold>D</bold> lower leaf surface (dry) <bold>E</bold> fresh immature fruit <bold>F</bold> dried fruit.</p></caption><graphic xmlns:xlink="http://www.w3.org/1999/xlink" xlink:href="phytokeys-140-139-g003.jpg" position="float" orientation="portrait" xlink:type="simple" id="oo_385179.jpg"><uri content-type="original_file" xlink:type="simple">https://binary.pensoft.net/fig/385179</uri></graphic></fig><fig id="F4" position="float" orientation="portrait"><object-id xmlns:xlink="http://www.w3.org/1999/xlink" content-type="doi" xlink:type="simple">10.3897/phytokeys.140.34574.figure4</object-id><object-id xmlns:xlink="http://www.w3.org/1999/xlink" content-type="arpha" xlink:type="simple">E0A05355-101B-5A4E-9314-196879198842</object-id><label>Figure 4.</label><caption><p>Scatter plot of leaf aspect ratio (horizontal axis) and circularity (vertical axis). Solid circles: <italic><tp:taxon-name><tp:taxon-name-part taxon-name-part-type="genus" reg="Cryptocarya">Cryptocarya</tp:taxon-name-part> <tp:taxon-name-part taxon-name-part-type="species" reg="amygdalina">amygdalina</tp:taxon-name-part></tp:taxon-name></italic>, solid triangles: <italic><tp:taxon-name><tp:taxon-name-part taxon-name-part-type="genus" reg="Cryptocarya">C.</tp:taxon-name-part> <tp:taxon-name-part taxon-name-part-type="species" reg="kaengkrachanensis">kaengkrachanensis</tp:taxon-name-part></tp:taxon-name></italic>.</p></caption><graphic xmlns:xlink="http://www.w3.org/1999/xlink" xlink:href="phytokeys-140-139-g004.jpg" position="float" orientation="portrait" xlink:type="simple" id="oo_385180.jpg"><uri content-type="original_file" xlink:type="simple">https://binary.pensoft.net/fig/385180</uri></graphic></fig></tp:treatment-sec><ref-list><ref id="B10"><mixed-citation xmlns:xlink="http://www.w3.org/1999/xlink" xlink:type="simple"><institution xlink:type="simple">IUCN</institution> (<year>2012</year>) <source>IUCN Red List Categories and Criteria, Version 3.1. (2<sup>nd</sup> edn).</source><publisher-name>IUCN</publisher-name>, <publisher-loc>Gland and Cambridge</publisher-loc>, <size units="page">32 pp</size>.</mixed-citation></ref><ref id="B11"><mixed-citation xmlns:xlink="http://www.w3.org/1999/xlink" xlink:type="simple"><institution xlink:type="simple">IUCN</institution> (<year>2017</year>) Guidelines for Using the IUCN Red List Categories and Criteria. Version 13. Prepared by the Standards and Petitions Subcommittee.</mixed-citation></ref></ref-list></tp:taxon-treatment>
